# Supplementary material for: Implementation of Machine Learning Applications in Health Care Organizations: Systematic Review of Empirical Studies
Source: J Med Internet Res. 2024 Nov 25;26:e55897. doi: 10.2196/55897 (PMC11629039; doi:10.2196/55897)
Supplement: Multimedia Appendix 3 [file jmir_v26i1e55897_app3.xlsx]

## Sheet: Tabelle1
#	Authors	Typology	Q1	Q2	Q3	Q4	Q5	MMQ51	MMQ52	MMQ53	MMQ54	MMQ55	MMQ56	MMQ57	MMQ58	MMQ59	MMQ510
1	Lee et al.	Mixed Methods	Yes	Yes	Yes	Yes	Yes	Yes	Yes	Yes	Can't tell	Yes	Yes	Yes	Yes	Not pertinent	Yes
2	Hengstler et al.	Qualitative	Yes	Yes	Yes	Can't tell	Yes
3	McCoy et al.	Quantitative non-randomized	Yes	Yes	Yes	No	Yes
4	Cruz NP et al.	Qualitative	Yes	Can't tell	Yes	Can't tell	Can't tell
5	Ginestra et al.	Quantitative descriptive	No	Can't tell	Yes	Not pertinent	Yes
6	Gonçalves et al.	Qualitative	Yes	Yes	Can't tell	Can't tell	Can't tell
7	Bhattacharya et al.	Qualitative	Yes	No	No	No	No
8	Sun & Medaglia	Qualitative	Yes	Yes	Yes	Yes	Yes
9	Baxter et al.	Qualitative	Yes	Yes	Yes	Can't tell	Yes
10	Cho et al.	Quantitative non-randomized	Yes	Yes	Yes	No	Yes
11	Frontoni et al.	Qualitative	Yes	Yes	Yes	Yes	Yes
12	Hassan et al.	Quantitative non-randomized	Can't tell	Yes	Yes	Yes	Yes
13	Romero-Brufau et pl.	Quantitative descriptive	Yes	Yes	Yes	Not pertinent	Yes
14	Sandhu et al.	Qualitative	Yes	Yes	Yes	Yes	Yes
15	Sendak et al.	Qualitative	Yes	Yes	Yes	Yes	Yes
16	Xu et al.	Quantitative descriptive	Can't tell	Can't tell	Yes	Not pertinent	Yes
17	Strohm et pl.	Qualitative	Yes	Yes	Yes	No	Yes
18	Jauk et pl.	Mixed Methods	Yes	Yes	Yes	Yes	Yes	Yes	Yes	Yes	Yes	Yes	Yes	Can't tell	Yes	Can't tell	Yes
19	Morales et pl.	Quantitative non-randomized	Can't tell	Yes	No	No	Yes
20	Murphree DH et al.	Quantitative descriptive	Yes	Can't tell	Yes	Yes	Yes
21	Yao et al.	Quantitative non-randomized	Yes	Yes	Yes	Can't tell	Yes
22	Davis MA et al.	Quantitative non-randomized	Yes	Yes	Yes	No	Yes
23	Henry et al.	Qualitative	Yes	Yes	Yes	Can't tell	Yes
24	Hinson et al.	Quantitative non-randomized	Yes	Yes	Yes	Can't tell	Yes
25	Joshi et al.	Qualitative	Yes	Yes	Yes	Yes	Yes
26	Lebovitz et pl.	Qualitative	Yes	Yes	Yes	Yes	Yes
27	Pou-Prom et al.	Quantitative descriptive	Can't tell	Can't tell	Yes	Can't tell	Yes
28	Rushlow et al.	Quantitative randomized	Yes	Yes	Yes	Can't tell	Yes
29	Schwartz et pl.	Qualitative	Yes	Yes	Yes	Yes	Yes
30	Sibbald et pl.	Qualitative	Yes	Yes	Yes	Yes	Yes
31	Singer et al.	Qualitative	Yes	Yes	Yes	Yes	Yes
32	Wijnhoven et pl.	Qualitative	Yes	Yes	Yes	Yes	Yes
33	Zhai et al.	Qualitative	Yes	Yes	Yes	Yes	Yes
34	Berge et al.	Mixed Methods	Yes	Yes	Yes	No	Yes	Yes	Yes	Yes	Yes	Yes	No	Can't tell	Yes	Yes	Yes
