# Supplementary material for: Implementation of Machine Learning Applications in Health Care Organizations: Systematic Review of Empirical Studies
Source: J Med Internet Res. 2024 Nov 25;26:e55897. doi: 10.2196/55897 (PMC11629039; doi:10.2196/55897)
Supplement: Multimedia Appendix 4 [file jmir_v26i1e55897_app4.xlsx]

## Sheet: Studies characteristics
#	Authors	Year	Study design	Country	Organizational setting	Nature of the organization	Unit of implementation of the AI technology	Stages of the implementation process covered by the study	Application name	Application description	Integration with other technologies	Main practice	Clinical workflow	AI capabilities	Learning system	Level of autonomy	Ownership
1	Lee et al.	2015	Quality improvement initiative	USA	Hospital	Public	ED	Scaling up	-	A machine-learning predictive analytic framework to process data and predict patient characteristics, complaint types, and admission and readmission patterns. The system sends a trigger that a particular patient is highly likely to return, an expert human (usually a nurse) places this patient on a to-observe list.	Embedded in mobile non-medical device (e.g., EHR)	Clinical practice	Prognosis	Forecasting	Supervised	Clinical decision-support	-
2	Hengstler et al.	2016	Qualitative - Case studies	USA	Hospital	-	Oncology	Sustainment	IBM Watson for Oncology	Cognitive system that can understand natural language and build hypotheses and evidence. It requires a certain body of data for evidence, which it can then use to build a hypothesis	Standalone	Clinical practice	Diagnosis	Discovery	-	Clinical decision-support	External provider
3	McCoy et al.	2017	Quality improvement initiative	USA	Hospital	Community hospital	ED, ICU	Active implementation	-	Algorithm designed to accurately identify which patients were at the greatest risk of developing severe sepsis. The algorithm used vital sign measurements and, optionally, lab results when present to generate severe sepsis predictions.	Embedded in mobile non-medical device (e.g., EHR)	Clinical practice	Prognosis	Forecasting	-	Clinical decision-support	-
4	Cruz NP et al.	2019	Qualitative - Case study	Spain	Primary care	-	-	Active implementation	Savana	CDSS based on NLP that notifies primary care physicians in real time about recommendations regarding the healthcare process. The tool continuously processes the notes taken by professionals during their medical consultation.	Embedded in mobile non-medical device (e.g., EHR)	Clinical practice	Clinical/organizational workflow	Discovery	-	Clinical decision-support	External provider (Accenture)
5	Ginestra et al.	2019	Prospective observational study + Surveys	USA	Hospital (Academic hospital)	-	-	Adoption and preparation ("evaluate large-scale prospective implementation of a ML-based tool")	EWS 2.0	ML-based sepsis prediction tool that triggers alerts to both providers and nurses	Embedded in mobile non-medical device (e.g., EHR)	Clinical practice	Prognosis	Forecasting	Supervised (random forest)	Clinical-decision support	Homegrown
6	Gonçalves et al.	2019	Qualitative - Experience report	Brazil	Hospital (philanthropic hospital)	Not-for-profit	Various (not specific, with reference to neonatal ICU for the genesis of the solution)	Exploration or Development; Active implementation	Laura	Computer technology to support the early identification of sepsis in philanthropic hospitals	Standalone	Clinical practice	Diagnosis	Forecasting; Discovery	-	Clinical decision-support (systems communicate through an intuitive dashboard with alerts directed at the rapid response team)	Homegrown
7	Bhattacharya et al.	2019	Qualitative - Case report	India	Hospital	-	Radiology	Active implementation	Niramai Thermalytix and iBreastExam (iBE)	Both detect breast cancer earlier through imaging analysis based on ML	Standalone	Clinical practice	Diagnosis	Computer vision	-	Data presentation	External provider (Niramai and UE LifeScience)
8	Sun & Medaglia	2019	Qualitative - Case study	China	Hospital	Public	Oncology department	Sustainment	IBM Watson for Oncology	"It takes information about a specific patient and matches it to a very large knowledge base to assists doctors in making a decision on a personalized treatment plan for the patient"	Standalone	Clinical practice	Treatment	Planning	-	Clinical-decision support	External provider (IBM)
9	Baxter et al.	2020	Qualitative - Interviews	USA	Research centers (academic medical center)	-	-	Active implementation, then failed	-	Model for predicting readmissions embedded in the EHR	Standalone (“off-the-shelf” AI model from our EHR vendor)	Clinical practice	Prognosis	Forecasting	The EHR vendor provided specific predictors for this model, but other ML or AI models based on unsupervised learning or deep learning may be less interpretable, without clear indication of what features are driving clinical predictions (i.e., “black-box” predictions)	Clinical-decision support	External provider (the EHR vendor)
10	Cho et al.	2020	Retrospective cohort study	Korea	Hospital	-	Cardiac unit	Sustaining	Deep learning-based early warning system (DEWS)	Unclear - it only specifies that it predicts in-hospital cardiac events	Embedded in mobile non-medical device (e.g., EHR)	Clinical practice	Prognosis	-	Deep learning	Clinical decision-support	Seems homegrown ("we developed")
11	Frontoni et al.	2020	Qualitative - case study	Italy	Primary care	Public	-	Sustainment	-	The proposed solution is based on the standard EHR structure used by GPs in their daily activities, ensuring large-scale use. A novel set of quality indicators for shared data and T2D care process quality is presented. The framework is equipped with a Machine Learning (ML)- based DSS, analyzing the shared EHRs for T2D screening.	Embedded in mobile non-medical device (e.g., EHR)	Clinical practice	Clinician/Organizational workflow	Forecasting	Supervised (random forest)	Clinical-decision support	-
12	Hassan et al.	2020	Quantitative - Retrospective study	USA	Hospital	-	Stroke Units	Active implementation	Viz.ai	"utilizes AI powered LVO detection technology that can now automatically identify suspected LVO through CT angiogram (CTA) imaging"	Standalone	Clinical practice	Diagnosis	Computer vision	-	Clinical-decision support	External provider (Viz.ai)
13	Romero-Brufau et pl.	2020	Pre-post implementation comparison	USA	Hospital	Private not for profit	All units of the hospital	Adoption and preparation; Active implementation	-	Based on the extracted data, the tool generates a report each morning for each high-risk patient prior to the start of the clinical work day, identifying a risk category, risk factors and targeted recommendations to address the identified risk factors	Standalone (although extracting inputs from EHRs)	Clinical practice	Treatment	Forecasting	Supervised (based on decision trees, supervised approaches that predict outcomes by generating complex classification algorithms)	Clinical decision-support	External provider (developed by Jvion and licensed by Mayo Clinic)
14	Sandhu et al.	2020	Qualitative design - Interviews	USA	Academic Teaching Hospital	Private not for profit	ED	Adoption and preparation	Sepsis Watch	"Predict a patient’s likelihood of meeting the sepsis phenotype within the subsequent 4 hours. [...] In the application, every patient was classified and presented by the model as meeting sepsis criteria (black card), high risk of sepsis (red card), medium risk (orange card), or low risk (yellow card)"	Embedded in mobile non-medical device (e.g., EHR)	Clinical practice	Prognosis	Forecasting	-	Clinical-decision support	Homegrown
15	Sendak et al.	2020	Implementation study	USA	Hospital (University hospital)	Private not for profit	Emergency department	Exploration or development	Sepsis Watch	Sepsis detection management and platform used by clinicians to improve compliance with recommended treatment guidelines for sepsis and thereby improve patient outcome	Embedded in mobile non-medical device (e.g., EHR)	Clinical practice	Prognosis	Forecasting	-	Clinical decision-support	Homegrown (developed internally by Duke Health)
16	Xu et al.	2020	Case report	China	Hospital	-	General wards & Respiratory department	Active implementation	SensEcho (wearable approved by the China FDA) is one component	The system consists of a multi-sensor wearable device, database servers and user interfaces. It can monitor physiological signals such as electrocardiography and respiration and transmit data wirelessly. To facilitate machine learning technology in the system, we designed several featured AI-based applications such as sleep stage classification, sleep apnea detection, abnormal ECG signal recognit…	Embedded in mobile non-medical device (e.g., EHR)	Clinical practice	Diagnosis/Treatment	Discovery	-	Data presentation	-
17	Strohm et pl.	2020	Qualitative - Case studies	Netherlands	Hospitals	-	Radiology	Sustainment	BoneXpert	"It runs automated bone maturity assessments based on X-rays of pediatric patients’ hands" (from the developer: "main use are 1) To assess whether the child is advanced or delayed in maturation; 2) To assess increase of bone age between visits; 3)To perform adult height prediction"	Standalone	Clinical practice	Prognosis/Diagnosis	Computer vision	Supervised and unsupervised	Clinical-decision support	External provider (Visiana)
18	Jauk et pl.	2021	Mixed methods (four expert group meetings, quantitative survey for user acceptance assessment)	Austria	Hospital	Public	8 participating departments (surgical and internal medicine)	Exploration or development	-	Delirium prediction application: for every admission to a surgical or internal medicine department, delirium risk was computed by the algorithm at admission time. The risk was then recalculated on the evening of the admission day if until this time no delirium diagnosis had been coded. An icon symbolizing the risk group is presented within the user interface of the HIS. With a click on the icon, …	Embedded in mobile non-medical device: Health Information System	Clinical practice	Prognosis	Forecasting	-	Clinical decision-support	-
19	Morales et pl.	2021	Quantitative - Observational study	Brazil	Community	Public	-	Sustainment	Laura digital ER	"The major objective of this chatbot is to provide the population with current and accurate information about COVID-19, including social distancing and preventive measures following CDC guidelines. [...] If a symptom was detected by the algorithm, the patient was redirected to a Triage Web Page in which a consent form was applied and, if signed, the individual was directed to a symptom checker. […	Standalone	Public and global health and Clinical Practice	Prognosis	Forecasting	Supervised (Decision tree)	-	External provider (Laura Healthcare)
20	Murphree DH et al.	2021	Quality improvement initiative	USA	Hospital	Non-for-profit	Palliative care	Sustainment	-	Predictive model that identifies in-hospital patients likely to benefit from a palliative care consult, and allows to intervene on such patients by contacting their care team. Prediction is based on patient demographics, prior utilization, comorbiditities, and time varying data, such as laboratory values and current stay length.	Embedded in mobile non-medical device (e.g., EHR)	Clinical practice	Treatment	Forecasting	Poisson	Clinical decision-support	Homegrown
21	Yao et al.	2021	Quantitative - Retrospective observational study	China	Hospital	-	Imaging department; Pneumology	Exploration or development	3D CSAC-Net		Standalone	Clinical practice	Diagnosis	Computer vision; Planning	Deep Learning	Data presentation	-
22	Davis MA et al.	2022	Pre-post implementation study	USA	Hospital - Research hospital	-	Both ED and inpatients	Active implementation	Aidoc	FDA-approved ML algorithm that marks computed tomography (CT) head examinations pending interpretation as higher probability for intracranial hemorrhage (ICH)	Standalone technology - but integrated in the clinical radiology workflow	Clinical practice	Prognosis	Computer vision	-	Clinical decision-support	External (FDA-approved algorithm)
23	Henry et pl.	2022	Qualitative - Interviews	USA	Acute care non-teaching hospital	Private	Acute and ED	Sustainment	TREWS	"TREWS uses an ML approach to learn patterns from time-series data to predict, in real-time, whether a patient is at risk of developing sepsis"	Embedded in mobile non-medical device (e.g., EHR)	Clinical practice	Prognosis	Forecasting	-	Clinical-decision support	External provider (Bayesian Health)
24	Hinson et al.	2022	Qualitative - Case report	USA	University hospital	-	ED	Active implementation	-	Estimation of the short-term risk for clinical deterioration in patients with or under investigation for COVID-19	Embedded in mobile non-medical device (e.g., EHR)	Clinical process	Prognosis	Forecasting	-	Clinical-decision support	Homegrown
25	Joshi et al.	2022	Qualitative - Interviews and Questionnaires	USA	Community and teaching hospitals	Various	Various	Various	Unknown (various)	Several applications for sepsi risk prediction	Embedded in mobile non-medical device (e.g., EHR) - Mostly	Clinical practice	Prognosis	Forecasting	-	Clinical-decision support	Homegrown , External provider (EMR vendor) , External provider (third party)
26	Lebovitz et pl.	2022	Qualitative - Ethnography and interviews	USA	Teaching Hospital	-	Radiology	Sustaining	-	Nature and functioning of the three applications are not specified. They are AI-based decision support for imaging diagnostics	Embedded in hardware medical device	Clinical practice	Diagnosis	Computer vision	Supervised (Artificial neural networks)	Clinical decision-support	External provider
27	Pou-Prom et al.	2022	Qualitative - case report - implementation	Canada	Teaching hospital	-	General internal medicine	Active implementation	CHARTwatch	artificial intelligence-based early warning system designed to predict patient risk of clinical deterioration	Embedded in mobile non-medical device (e.g. phone)	Clinical practice	Prognosis	Forecasting	-	Clinical-decision support	Homegrown (we developed)
28	Rushlow et al.	2022	Secondary analysis of data from a pragmatic, cluster RCT	USA	Primary care	Private	-	Sustainment	-	AI-enabled electrocardiogram (ECG) algorithm that alerted for possible low left ventricular ejection fraction (EF). The AI algorithm was embedded in the EHR to automatically generate a screening report every time an ECG was performed. Clinicians in the intervention group had access to the AI-ECG screening report, which displayed the AI-ECG screening as positive or negative. When the screening res…	Embedded in mobile non-medical device (e.g., EHR)	Clinical practice	Prognosis	Discovery	-	Clinical-decision support	-
29	Schwartz et pl.	2022	Qualitative design - Interviews	USA	Academic Teaching Hospital	Private not for profit	Acute and ICU (pediatric, neonatal, hospice, emergency, oncology, labor and delivery, behavioral or psychiatric, observational, perioperative, same-day surgery, and plastic surgery units excluded)	Active implementation	CONCERN	"CONCERN uses machine learning and natural language processing to model nursing documentation data for predicting patient risk of in-hospital deterioration"	Embedded in mobile non-medical device (e.g., EHR)	Clinical practice	Prognosis	Forecasting	-	Clinical-decision support	-
30	Sibbald et pl.	2022	Qualitative - Interviews	Canada	Academic Teaching Hospital	-	ED	Exploration or Development (simulation)	Isabel	ML-based system for differential diagnosis. Link	Standalone; Emebedded in mobile non-medical device (EHR)	Clinical practice	Diagnosis	Discovery	-	Clinical-decision support	External provider (Isabel Healthcare)
31	Singer et al.	2022	Qualitative - Interviews	USA	Academical teaching hospitals	Private not for profit	Adult ICU, Adult Medical Unit, Adult Surgery Unit, Pediatrics	Sustainment	Low Bed Tool Readmission Risk Tool	ML-based CDS tools for predicting bed capacity and readmission risk	Embedded in mobile non-medical device (e.g., EHR)	Clinical practice	Clinical/organizational workflow Prognosis	Forecasting	Supervised (Exponential smoothing and random forest)	Clinical-decision support	Homegrown
32	Wijnhoven et pl.	2022	Qualitative - Case study		University Medical Center	-	Neonatology Department	-	Sepsis Identification Speed	SPEED is a early prediction support for sepsis		Clinical practice	Prognosis	Forecasting	-	Clinical-decision support	Homegrown
33	Zhai et al.	2022	Qualitative - Interviews and direct observation	China	Tertiary hospital - Teaching hospital	-	-	Sustaining	Nu-CDSS	The system assists nurses with recommended nursing diagnoses, planned interventions and outcome evaluations based on client information and assessment results	Unclear - it says the system is embedded with nursing process-based templates, but it also says the system does not guarantee interoperability the existing hospital systems ("unavailability of data linkage across systems")	Clinical practice	Clinical/organizational workflow	-	-	Clinical decision-support	External vendor
34	Berge et al.	2023	Qualtitative - Mixed methods (Survey, ethnographic observations, user logbooks, review of documents, and interviews)	Norway	General hospital	Public	Anesthesia and ICU departments	Active implementation ("early implementation")	Information System for Clinical Concept-based Search (ICCS)	"Incorporates a novel algorithm-based approach for text mining of the patient narrative for identifying and classifying patient allergies"	Embedded in mobile non-medical device (e.g., EHR)	Clinical practice	Diagnosis	Forecasting	Unsupervised and supervised combined	Clinical-decision support	Homegrown
