# Supplementary material for: Implementation of Machine Learning Applications in Health Care Organizations: Systematic Review of Empirical Studies
Source: J Med Internet Res. 2024 Nov 25;26:e55897. doi: 10.2196/55897 (PMC11629039; doi:10.2196/55897)
Supplement: Multimedia Appendix 5 [file jmir_v26i1e55897_app5.xlsx]

## Sheet: Annex
Reference	Quote	Descriptive theme	Analytical theme	CFIR construct	CFIR domain
1. Lee et al. (2015)	We acknowledge the computational challenges of such large-scale complex models in data collection for model validation, parameter estimation, and global system optimization.	Model complexity and computational challenges	Explainability	Innovation complexity	Innovation
1. Lee et al. (2015)	Create a clinical decision unit to observe patients before formal discharge to reduce avoidable readmissions as a result of insufficient care, discrepancies in diagnosis, or premature discharge. This option arises from the machine-learning analysis that predicts patients who would be readmitted; providers then observe them to mitigate the readmission probability.	A clinical decision unit is responsible for the final decision	Complementarity	Innovation design	Innovation
1. Lee et al. (2015)	Although changing human behavior can result in significant gains, we understand that such changes may be more costly in terms of training and altering habits; this is particularly true for teaching hospitals at which rotations of residents and healthcare trainees are common	Higher rotation makes training more costly	Skills	Access to knowledge & information	Inner
1. Lee et al. (2015)	Option 9 was under discussion for implementation because we recommended reallocating or reoptimizing existing resources (i.e., labor, space, equipment).	Reallocation of existing resources	Resource reallocation	Available resources	Inner
1. Lee et al. (2015)	Although changing human behavior can result in significant gains, we understand that such changes may be more costly in terms of training and altering habits; this is particularly true for teaching hospitals at which rotations of residents and healthcare trainees are common	Higher rotation makes changing professional habits more costly	Professional habits	Culture	Inner
2. Hengstler et al. (2016)	Second, trialability is an additional strategy to enhance understanding. Trialability of an innovation was found to reduce concerns of both potential users and the media.	Trialability improves algorithm understandability	Explainability	Innovation complexity	Innovation
2. Hengstler et al. (2016)	First, cognitive compatibility was found to be a major determinant of the process dimension of trust. If the algorithms are understandable and guide users towards achieving their goals, they tend to trust automation.	Algorithm understandability improvess process trust	Explainability	Innovation complexity	Innovation
2. Hengstler et al. (2016)	Finally, design is an additional factor that promotes the purpose dimension of trust in the technology.	A human-featured design improves purpose trust	Complementarity	Innovation design	Innovation
2. Hengstler et al. (2016)	On one hand, human–machine interfaces need to be designed in a way that the technology can be easily and intuitively handled and creates no obstacles for the user.	Easy and intuitive design	Ease of use	Innovation design	Innovation
2. Hengstler et al. (2016)	On the other hand, the interface design must mediate between control and autonomy. The design must first consider the characteristics of the target user group such as age and context of use. Second, the amount of control the target user group is willing to delegate to the machine in the specific use situation must be tested.	An appropriate human control improves process trust	Complementarity	Innovation design	Innovation
2. Hengstler et al. (2016)	Third, usability is another determinant for the process dimension of trust in the technology. In both industries, usability studies are conducted and potential users are integrated in the development process to provide feedback.	Usability improves process trust	Ease of use	Innovation design	Innovation
2. Hengstler et al. (2016)	Stakeholder alignment was found to be crucial across all cases, irrespective of industry. Both external and internal stakeholders need to be aligned.	Stakeholders alignment improves trust in the innovation source	Trust in the innovation source	Innovation source	Innovation
2. Hengstler et al. (2016)	Second, transparency of the development process is an additional factor that promotes trust in the innovating firm.Open and credible communication about both risks and opportunities enhances the credibility of the innovating firm.	Transparency of the development process improves trust in the innovation source	Trust in the innovation source	Innovation source	Innovation
2. Hengstler et al. (2016)	Finally, introducing a technology gradually is a constructive strategy for enhancing trust in the innovating firm. Gradual introduction of a technology promotes trust in a stepwise manner.	A gradual introduction improves trust in the innovation source	Trust in the innovation source	Innovation source	Innovation
2. Hengstler et al. (2016)	First, communication needs to be proactive from the early stages of diffusion.	A proactive communication improves trust in the innovation source	Trust in the innovation source	Innovation source	Innovation
2. Hengstler et al. (2016)	Second, communication needs to provide concrete and tangible information. It is important to explain the technology based on its single application. The application and its purpose need to be explained with a message that is easy to understand:	Clarity of communication improves trust in the innovation source	Trust in the innovation source	Innovation source	Innovation
2. Hengstler et al. (2016)	We found the differences in the visibility of a technology influence all three bases of trust in the technology. Accordingly, the more visible a technology is to society, the more intensively firms follow the abovementioned strategies to foster performance, process, and purpose trust in the technology.	The observability of a technology determines purpose trust	Public attitude	Local attitudes	Outer
2. Hengstler et al. (2016)	First, operational safety is necessary to initiate performance trust. In this context, prior to use, a technology must be certificated and approved, and policies established to govern it.	Certification on operational safety improves performance trust (output)	MD	Policies & laws	Outer
2. Hengstler et al. (2016)	Second, across all cases, regardless of industry sector, data security was determined as an eminent factor influencing trust in the technology. […] In the healthcare industry, privacy protection is a major issue since all applications deal with sensitive personal data	Data security improves performance trust (output)	Data governance	IT infrastructure	Inner
2. Hengstler et al. (2016)	Third, usability is another determinant for the process dimension of trust in the technology. In both industries, usability studies are conducted and potential users are integrated in the development process to provide feedback.	Early involvement of end-users in development improves process trust	Early involvement of end-users	Engaging	Process
2. Hengstler et al. (2016)	Framing the technology in terms of terminology is an additional communication approach for trust promotion. […] in the medical technology industry, technology applications are clearly framed as autonomous or assistant.	Framing (terminology) improves trust in the innovation source	Framing	Tailoring strategies	Process
2. Hengstler et al. (2016)	Finally, communication is needed to inform different groups of the benefits of an application. All interviewees agreed on the importance of esmphasizing the concrete benefits of a technology and translating them specifically for different target groups. [...] Furthermore, it was observed that the more abstract and indirect the benefits, the higher the need to contextualize the benefits in terms o…	Framing (expected benefits) improves trust in the innovation source	Framing	Tailoring strategies	Process
2. Hengstler et al. (2016)	Explaining the purpose of a technology is crucial for avoiding generalizations and providing an easily understood message.	Framing (expected benefits) improves purpose trust	Framing	Tailoring strategies	Process
3. McCoy and Das (2017)	Quality improvement team held several education sessions to train CRMC clinicians on the proper uses of the sepsis algodiagnostic	Training session for the end-users	Skills	Access to knowledge & information	Inner
3. McCoy and Das (2017)	The quality improvement team regularly incorporated feedback from clinical leadership and end users through the PlanDo-Study-Act (PDSA) cycles [...]. After implementation, the quality improvement team held regularly scheduled feedback meetings to discuss systemic improvements.	Incorporation of feedback from end-users	Feedbacks	Reflecting and evaluating	Process
3. McCoy and Das (2017)	To oversee implementation of the machine learning algorithm, we formed a quality improvement team. […] This team comprised clinicians and administrators from CRMC, as well as members of Dascena’s onboarding staff; this team met regularly throughout the post-implementation phase.	Implementation team to oversee implementation	Implementation team	Implementation lead	Roles
4. Bhattacharya et al. (2019)	Whenever we try to implement a new technology it should consider the cultural aspect and mindset of local people so that quick diffusion of healthcare technology takes place among all segments in our society to make a better world	Cultural aspects of patients influences technology acceptance	Patient acceptance	Local attitudes	Outer
5. Cruz et al. (2019)	EHR incompleteness. This can sometimes result in an insufficient amount of information for meaningful processing and measurement.	Incompleteness of information hinders model reliability	Data governance	IT infrastructure	Inner
5. Cruz et al. (2019)	An important feature of our CDSS is its ability to adapt recommendations over time, thereby achieving proactive management of best practices.	Ability to adapt reccomedations	Adaptability	Adapting	Process
5. Cruz et al. (2019)	A presidential session with our team and the participating physicians was carried out to directly obtain feedback from the users.	Incorporation of feedback from end-users	Feedbacks	Reflecting and evaluating	Process
6. Ginestra et al. (2019)	Clinicians may find it difficult to trust alerts developed using complex algorithms. ML algorithms in particular have been described as “black box models” because the variables informing their prediction are often not explicit or easily available to the use	Algorithm complexity reduces process trust	Explainability	Innovation complexity	Innovation
6. Ginestra et al. (2019)	Poor acceptance of EWS 2.0 may reflect little perceived added value to clinicians’ judgment given clinician confidence in their clinical reasoning and prognostication.	Little perceived added value reduces purpose trust	Perceived cons	Innovation relative advantage	Innovation
6. Ginestra et al. (2019)	Patients’ clinical stability at the time of alert may have contributed to poor confidence in the alerts’ clinical accuracy and relevance.	Premature alert timing reduces performance trust (ouput)	Performance trust	Innovation relative advantage	Innovation
6. Ginestra et al. (2019)	Nurses and providers frequently differed in their perceptions of alerted patients and EWS 2.0 in general.	Different users' perception	User perceptions	Culture	Inner
7. Gonçalves et al. (2019)	Among the skills to be build up by nurses in this implementation phase are communication, empathy, attentive listening, and technical knowledge about the tool and the nursing work process in that specific hospital context.	Building of soft and hard skills	Skills	Access to knowledge & information	Inner
7. Gonçalves et al. (2019)	doctors and nurses are trained to act proactively and to solve critical clinical situations before recording their execution in the information system	Professional habits to solve situations without AI	Professional habits	Culture	Inner
7. Gonçalves et al. (2019)	It is fundamental that the data from the patients are available for analysis as soon as possible, ideally at the same time they are collected by the health professional	Timing of data availability	Data governance	IT infrastructure	Inner
7. Gonçalves et al. (2019)	They have direct contact with programmers and with the healthcare teams in the hospitals, in order to facilitate the adoption of the technology.	Contacts between developers and end-users facilitates the implementation	Early involvement of end-users	Engaging	Process
7. Gonçalves et al. (2019)	The participation of nurses begins in the development phase of the system, or pre-implementation phase, when they share scientific, theoretical and practical knowledge of the health area with technology professionals	Early involvement of end-users in development	Early involvement of end-users	Engaging	Process
7. Gonçalves et al. (2019)	Nurses act in two ways: the first is proactive; the nurses establish a routine of rounds in the various hospital units, in a process oriented to the user and for the user, in which they demonstrate availability during the time spent with the user, as well as in their attitude: attentive listening, respect, consideration, patience, at-the-elbow support, acknowledgment of advances and identificatio…	End-users have a proactice and reactive implementation role	Early involvement of end-users	Engaging	Process
7. Gonçalves et al. (2019)	These information guide the team of developers not only in the creation, but also in the improvement of the proposed informatics solutions, since they convey the user experience, enabling the convergence between the needs of the health professionals and the possibilities of the technologies	Incorporation of feedback from end-users	Feedbacks	Reflecting and evaluating	Process
7. Gonçalves et al. (2019)	In the actual implementation process, the nurses act conduct an initial moment of awareness-raising with the healthcare teams, when they explain the process of conception of the tool, its mission, its functionalities, its impact on the nurses’ work process and the actions that are expected from the team so that the early identification of possible cases of sepsis is effective.	Framing (expected benefits) improves purpose trust	Framing	Tailoring strategies	Process
8. Sun & Medaglia (2019)	The main technological challenge perceived by government policymakers is the lack of transparency regarding the algorithms at the base of AI technology.	Algorithm complexity reduces process trust	Explainability	Innovation complexity	Innovation
8. Sun & Medaglia (2019)	The potential challenges posed by AI's threat to replace the workforce of doctors	Automation threat is a challenge for AI adoption	Risks	Innovation design	Innovation
8. Sun & Medaglia (2019)	This group of stakeholders point out that treatments carried out with the support of Watson entail an expensive fee to be covered by the patients:	Costs of AI born by patients	Perceived cons	Innovation relative advantage	Innovation
8. Sun & Medaglia (2019)	The first data challenge – the insufficient size of the available data pool – comes about because the adoption of AI technology in healthcare is still at an experimental stage and there are no large data sets available yet	Insufficient data size reduces trust in the innovation source	Trust in the innovation source	Innovation source	Innovation
8. Sun & Medaglia (2019)	Social challenges include issues related to existing societal norms and attitudes towards the adoption of AI in healthcare.	Public attitude toward AI	Public attitude	Local attitudes	Outer
8. Sun & Medaglia (2019)	Perceived societal misunderstanding of the capabilities of AI technologies in the public healthcare sector. […] Society has overly high expectations from AI, which leads to difficulties in the acceptance of AI technology by doctors in the hospital"	Public misunderstanding toward AI	Public attitude	Local attitudes	Outer
8. Sun & Medaglia (2019)	Lack of an “innovation spirit” in Chinese society as one of the social challenges affecting the adoption of AI in the public healthcare sector.	Public innovation spirit	Public attitude	Local attitudes	Outer
8. Sun & Medaglia (2019)	Challenge of the general public's lack of trust towards AI-based decisions. [...]. The perceptions of patients are seen as challenging the adoption of AI.	Patient perceptions are a challenge for AI adoption	Patient acceptance	Local attitudes	Outer
8. Sun & Medaglia (2019)	The last challenge is related to the lack of rules of accountability in the use of AI for decision-making. As AI technology replaces parts of the decision-making process traditionally carried out by humans (e.g., the design of treatment plans), there is no regulation on how to include non-human actors in the legal accountability system.	Uncertainty of medico-legal accountability	Medicolegal	Policies & laws	Outer
8. Sun & Medaglia (2019)	AI adoption in healthcare needs staff with interdisciplinary knowledge both from technological and medical disciplines.	Building of soft and hard skills	Skills	Access to knowledge & information	Inner
8. Sun & Medaglia (2019)	In addition, attitudes towards how to tackle a disease are different. […] This difference in medical approaches and practices is not taken into account by Watson, and this is seen as another key challenge.	AI does not take into account different professional habits	Professional habits	Culture	Inner
8. Sun & Medaglia (2019)	However, data sharing poses challenges related to e.g., the potential misuse of patient data by commercial organizations	Data sharing poses challenges for AI adoption	Data governance	IT infrastructure	Inner
8. Sun & Medaglia (2019)	Integrated data is the foundation of AI. In the adoption of AI in healthcare, data integration refers to the link between personal demographic data (e.g., age, gender) and longitudinal clinical data, including the entire clinical history of a patient	Data integration is a challenge for AI adoption	Data governance	IT infrastructure	Inner
8. Sun & Medaglia (2019)	The third challenge is related to the absence of data standards, referring to what and how data is collected, and what format it is stored in.	Data standards are a challenge for AI adoption	Data governance	IT infrastructure	Inner
8. Sun & Medaglia (2019)	Top-down strategies, which require firms to have an overall plan regarding organization goals and resource distribution, are considered necessary for AI development.	Organizational strategy for AI	Organizational strategy	Mission alignment	Inner
8. Sun & Medaglia (2019)	As Watson draws on existing big data sets of patient medical records to continuously learn and deliver personalized treatment plans, its outputs are as good as the input of data it relies on. The Watson system has been originally trained by mainly North-American patient data. But different national contexts have different disease profiles	Non-local development reduces performance trust	Local data	Adapting	Process
9. Baxter et al. (2020)	Several stakeholders were also concerned about the relevance of the new model’s predictors, particularly because social determinants of health were not included	Clinical relevance of the model	Perceived cons	Innovation relative advantage	Innovation
9. Baxter et al. (2020)	Finally, some stakeholders expressed concern about the possibility of over-utilizing health care resources if the new score lacked adequate specificity.	Risk of loss in efficiency from AI use	Perceived cons	Innovation relative advantage	Innovation
9. Baxter et al. (2020)	Another concern from case management was training staff around a new risk score.	Training session for the end-users	Skills	Access to knowledge & information	Inner
9. Baxter et al. (2020)	Effort would be required to develop completely new workflows, and it was unclear whether the institution would provide adequate resources and time.	Reallocation of existing resources to revise the local workflow	Local workflow adaptation	Compatibility	Inner
9. Baxter et al. (2020)	Physicians indicated that they would be less likely to use an EHR-generated readmissions model given their existing familiarity with their patients’ risk factors.	Professional habits to solve situations without AI	Professional habits	Culture	Inner
9. Baxter et al. (2020)	AI Committee of clinical informaticists, data scientists, and information technology professionals to standardize validation processes, ensure appropriate infrastructure, and provide oversight of predictive models licensed from the enterprise EHR vendor	Governance committee to oversee AI implementation	Implementation team	Implementation lead	Roles
10. Cho et al. (2020)	As the AI algorithm was not derived from medical knowledge but rather from observable relationships between data (10), its performance in one hospital is not guaranteed in other hospitals without external validation.	Non-local development reduces performance trust	Local data	Adapting	Process
11. Frontoni et al. (2020)	In this scenario, in order to foster the digitalization and sharing of health data in an easy and accessible way, as well as to coordinate data flows, the Netmedica Italia (NMI) has been established, in cooperation between FIMMG (the largest Italian federation of GPs) and Federsanità ANCI (the Italian federation of Public Health Agencies). This was done with the final goal to offer Health Informa…	Inter-institutional partnership for AI implementation	Inter-institutional partnerships	Partnerships and connections	Outer
11. Frontoni et al. (2020)	The quality care evaluation in a clinical use-case scenario demonstrated how the empowerment of the GPs through the use of the platform (integrating the proposed DSS), along with the economic incentives, may speed up the improvement of care.	Economic incentives for end-users improves empowerment	Economic incentives	Incentive system	Inner
12. Hassan et al. (2020)	However, AI improves workflow by eliminating the majority of protracted interpersonal communication which occurs at PSC.	AI improves the workflow by eliminating useless communication	Perceived benefits	Innovation relative advantage	Innovation
13. Romero-Brufau et al. (2020)	Clinicians, in general, wish to understand the scientific and clinical basis upon which recommendations are based so that they can independently judge their validity and ensure they apply to the patient	Algorithm understandability improvess process trust	Explainability	Innovation complexity	Innovation
13. Romero-Brufau et al. (2020)	Following implementation of AI, users expressed significantly greater familiarity with AI […] but were less excited about AI	Disconfirmed expectations reduce purpose trust	Performance trust	Innovation relative advantage	Innovation
13. Romero-Brufau et al. (2020)	The most commonly listed barriers were related to inadequacy of the interventions recommended by the CDS	Inadequacy of the output reduces performance trust	Performance trust	Innovation relative advantage	Innovation
13. Romero-Brufau et al. (2020)	Recommendations that are delivered at the wrong time, in an unintuitive manner, without appropriate context, or which require significant time commitment are unlikely to be successful regardless of their accuracy or usefulness	Inadequacy of the output reduces performance trust	Performance trust	Innovation relative advantage	Innovation
13. Romero-Brufau et al. (2020)	The developers of an AI system may have unrealistic expectations about the capabilities of the AI to make certain predictions and appropriate recommendations based on a given dataset	Developers overreliance on AI	Trust in the innovation source	Innovation source	Innovation
13. Romero-Brufau et al. (2020)	Extensive user-centered observations, workflow-mapping and assessments at the target clinics were conducted to determine how best to incorporate the tool into existing workflows	Activities to maximize local workflow adaptation	Local workflow adaptation	Compatibility	Inner
13. Romero-Brufau et al. (2020)	The knowledge base upon which the AI algorithm was established may not be sufficiently representative of the patient population where it is implemented and therefore not apply	Non-local development reduces performance trust	Local data	Adapting	Process
14. Sandhu et al. (2020)	Even though the Sepsis Watch tool does not inherently provide explanations for risk scores, RRT nurses were sometimes asked to explain the risk score. This created a mismatch between what ED physicians and RRT nurses understood about the technology.	Explainability expected from AI or non-medical end-users	Explainability	Innovation complexity	Innovation
14. Sandhu et al. (2020)	Both ED physicians and RRT nurses described the benefits of having RRT nurses as the effector arm of Sepsis Watch. […] Physicians reported that workflow interruptions from human interaction cause less alarm fatigue and get their attention immediately.	Human (nurses) intermediation improves benefits of AI	Complementarity	Innovation design	Innovation
14. Sandhu et al. (2020)	RRT nurses frequently complimented the Sepsis Watch application for being easy to use and well designed.	Easy and intuitive design	Ease of use	Innovation design	Innovation
14. Sandhu et al. (2020)	We learned that even when physicians did not trust a model output, they still reported paying closer attention to a patient’s clinical progression over time or ordering tests more quickly.	Improved attention even with lack of trust on AI	Perceived benefits	Innovation relative advantage	Innovation
14. Sandhu et al. (2020)	Trust in the model increased from their personal experiences as the algorithm successfully predicted patients with sepsis.	Experience improves performance trust	Performance trust	Innovation relative advantage	Innovation
14. Sandhu et al. (2020)	To build more trust in the model, several physicians requested feedback on the success of Sepsis Watch and the specific cases that they missed but were detected by Sepsis Watch.	Feedbacks on missed cases improves performance trust	Performance trust	Innovation relative advantage	Innovation
14. Sandhu et al. (2020)	RRT nurses, the primary users of the Sepsis Watch tool, spoke positively about the accuracy of the Sepsis Watch model to detect sepsis.	Positive expectations on performance trust	Performance trust	Innovation relative advantage	Innovation
14. Sandhu et al. (2020)	Both RRT nurses and ED physicians said that they lacked the knowledge and understanding required to assess the validity of the machine learning model. […] Physicians also lacked knowledge about the model and the predictive nature of the model.	Lack of technical knowledge reduces process trust	Skills	Access to knowledge & information	Inner
14. Sandhu et al. (2020)	Before implementation, RRT nurses were extensively trained in person in the program workflow and application.	Training session for the end-users before implementation	Skills	Access to knowledge & information	Inner
14. Sandhu et al. (2020)	When asked about the skills and knowledge needed to be a good Sepsis Watch nurse, the RRT nurses mentioned good clinical judgment, knowledge of sepsis, and critical care experience	Building of soft and hard skills	Skills	Access to knowledge & information	Inner
14. Sandhu et al. (2020)	However, ED physicians described relatively less trust in the model.	Different users' perception on trust	User perceptions	Culture	Inner
14. Sandhu et al. (2020)	When asked about the role of machine learning in health care more broadly, physicians had varied responses. Some physicians noted a lack of knowledge, fear of overstepping, and resistance to change in medicine as potential barriers. Other physicians saw an opportunity to introduce machine learning to operations and logistics problems before CDS.	Different users' perception on AI benefits	User perceptions	Culture	Inner
14. Sandhu et al. (2020)	ED physicians felt that they were not necessarily the appropriate target adopters for Sepsis Watch. Respondents felt that ED attending physicians at large academic health centers were particularly adept at identifying and treating sepsis. Instead, they percei ved Sepsis Watch to be most useful for residents who were still developing clinical skills, low-resource community settings, or hospitals w…	Different users' perception on users that benefit from AI	User perceptions	Culture	Inner
14. Sandhu et al. (2020)	RRT nurses had positive impressions of the layout and design of the Sepsis Watch tool. This may be partially explained by the participatory approach with which the Sepsis Watch solution was built.	Early involvement of end-users in development improves ease of use	Early involvement of end-users	Engaging	Process
14. Sandhu et al. (2020)	Need to create buy-in through continuous feedback	Iterative feedback improves professional buy-in	Feedbacks	Reflecting and evaluating	Process
14. Sandhu et al. (2020)	To facilitate conversations with physicians, RRT nurses developed their own communication and workflow strategies.	Specific communication strategies between end-users	Framing	Tailoring strategies	Process
14. Sandhu et al. (2020)	RRT physicians reported that at the start of the program, the ED physicians were unfamiliar with the purpose of the program, the role of the RRT nurse, and the flow of the call. This initial unfamiliarity might have resulted in confusion and misunderstanding.	Uncertainity on purpose generate misunderstanding	Framing	Tailoring strategies	Process
14. Sandhu et al. (2020)	RRT nurses took pride in their new role of a Sepsis Watch Nurse, especially given their participation in the program design and pilot implementation.	Pride in the implementation lead role	Implementation lead	Implementation lead	Roles
14. Sandhu et al. (2020)	An interdisciplinary team of clinicians, administrators, and data scientists designed a workflow to translate outputs from the model into clinical action.	Interdisciplinary implementation team	Interdisciplinary teams	Implementation team members	Roles
15. Sendak et al. (2020)	The team worked closely with regulatory officials to ensure that Sepsis Watch qualified as CDS and was not a diagnostic medical device	Regulatory aspects on medical devices	MD	Policies & laws	Outer
15. Sendak et al. (2020)	In the 4 weeks leading up to Go-Live, nearly a dozen hours per week were spent cultivating relationships and communication channels between roles.	Pre-implementation communication climate	Early involvement of end-users	Engaging	Process
15. Sendak et al. (2020)	Building trust in the technology required much more than demonstrating model performance on a holdout and temporal validation set to clinician. Stakeholders were looped in from the very beginning of the project, and it was important for the technology developers not to be or be seen as telling clinicians how to do their work.	Early involvement of end-users in development improves purpose trust	Early involvement of end-users	Engaging	Process
15. Sendak et al. (2020)	The Sepsis Watch evaluation consisted of continuous improvements to the workflow and user interface based on user feedback. […] To enable continuous improvements, frontline staff regularly communicated feedback both indirectly, through a web-based survey that was bookmarked on the tablet, and directly to the team during regularly scheduled meetings or via email. These feedback loops were crucial …	Feedback loop for continuos improvement	Feedbacks	Reflecting and evaluating	Process
15. Sendak et al. (2020)	The team began in-person training for RRT nurses, emphasizing the urgent need to improve sepsis care in the ED and the opportunity to improve outcomes with Sepsis Watch	Framing (expected benefits) improves purpose trust	Framing	Tailoring strategies	Process
15. Sendak et al. (2020)	Throughout the design, development, and implementation process, Sepsis Watch was described as a tool to support physicians and nurses in the ED, and the term artificial intelligence was not used in any communication or presentation.	Framing (terminology) improves purpose trust	Framing	Tailoring strategies	Process
15. Sendak et al. (2020)	The Sepsis Watch governance committee was created to monitor effectiveness and promote broad-based action	Governance committee to oversee AI implementation	Implementation team	Implementation lead	Roles
15. Sendak et al. (2020)	During the design phase, a transdisciplinary team of data scientists, statisticians, hospitalists, intensivists, ED clinicians, RRT nurses, and information technology leaders was assembled. The team designed the model and workflow concurrently and invested significant effort into gathering requirements from various stakeholders before writing code.	Interdisciplinary implementation team	Interdisciplinary teams	Implementation team members	Roles
16. Strohm et al. (2020)	Lack of empirical evidence on the effect of AI applications on the radiological workflow, as well as their added value for clinical radiology practice	Lack of empirical evidence on the AI added value	Empirical evidence on the AI added value	Innovation evidence-base	Innovation
16. Strohm et al. (2020)	Pessure on healthcare budgets stimulates Dutch hospitals and radiology departments to develop and implement innovative technologies that promise efficiency and/or quality gains.	Budget constraint stimulates the propension toward digital innovation	Perceived benefits	Innovation relative advantage	Innovation
16. Strohm et al. (2020)	First, users perceived the technical performance of most AI applications as inconsistent.	Perception of output inconsistency reduces performance trust	Performance trust	Innovation relative advantage	Innovation
16. Strohm et al. (2020)	Second, although there is little empirical evidence, radiologists, members of hospital management, and technology developers expect a large added value of the AI applications in clinical practice.	Positive expectations on performance trust	Performance trust	Innovation relative advantage	Innovation
16. Strohm et al. (2020)	Radiological Society of The Netherlands (NVvR) serves as a knowledge-exchange platform among its members facilitating the implementation of AI applications.	Scientific society serves as knowledge platform	Inter-institutional partnerships	Partnerships and connections	Outer
16. Strohm et al. (2020)	Lacking jurisprudence from the European General Data Protection Regulation and the new Medical Device Regulation (MDR)	Regulatory aspects on data protection	Data protection	Policies & laws	Outer
16. Strohm et al. (2020)	Also, AI applications should be implemented without large changes to routines and workflow practices, i.e., by avoiding additional steps for reporting the result of the AI application.	Minimization of changes in workflow routines	Local workflow adaptation	Compatibility	Inner
16. Strohm et al. (2020)	From a workflow perspective, implementation plans do not specify how the AI application should be integrated into the clinical workflow	Unstructured implementation does not facilitate local workflow adaptation	Local workflow adaptation	Compatibility	Inner
16. Strohm et al. (2020)	The acceptance and trust of direct (radiologists) and indirect adopters (referring clinicians) in AI applications differ greatly.	Different users' perception on trust	User perceptions	Culture	Inner
16. Strohm et al. (2020)	In order for AI applications to be perceived as userfriendly by radiologists, they need to be easily integrated into existing IT systems	Integration in existing IT improves perceived ease of use	Integration with existing IT	IT infrastructure	Inner
16. Strohm et al. (2020)	The openness towards AI application in radiology is expressed by the adoption of hospital-wide or radiology department–specific innovation strategies.	Organizational strategy for AI	Organizational strategy	Mission alignment	Inner
16. Strohm et al. (2020)	To overcome resistance by radiologists, developers and hospital management are framing AI applications as “co-pilots” enabling radiologists to perform better while staying in control	Framing (terminology) improves purpose trust	Framing	Tailoring strategies	Process
16. Strohm et al. (2020)	Interviewees and document analysis show that local champions are vital in initiating and stimulating implementation within their department and taking the lead during the entire process. […] Both strategies aim to build trust and serve to familiarize and convince other radiologists (direct adopters) and referring clinicians (indirect adopters) with the AI application	Local champions improves purpose trust	Implementation lead	Implementation lead	Roles
17. Xu et al. (2020)	We designed a set of schemes to ensure data quality and model performance, including training for nurses before implementation of the system, data cleaning standard operating procedure and sufficient validation of the models.	Training session for the end-users before implementation	Skills	Access to knowledge & information	Inner
17. Xu et al. (2020)	We designed a set of schemes to ensure data quality and model performance, including training for nurses before implementation of the system, data cleaning standard operating procedure and sufficient validation of the models.	Pre-implementation data standard and model validation	Data governance	IT infrastructure	Inner
17. Xu et al. (2020)	The system is well integrated with the existing HIS and we provide a practical way to combine the EHRs and physiological signals.	Integration in existing IT	Integration with existing IT	IT infrastructure	Inner
17. Xu et al. (2020)	We have deployed this system in a clinical environment and constantly update it according to the clinical feedback.	Feedback loop for continuos improvement	Feedbacks	Reflecting and evaluating	Process
18. Jauk et al. (2021)	Enabling interpretability and transparency of complex ML models facilitates clinical decision making and the appraisal of risk predictions	Algorithm understandability improvess process trust	Explainability	Innovation complexity	Innovation
18. Jauk et al. (2021)	The expert group appreciated that there was no need of additional data entry and that the prediction was available within few seconds in the user interface of the HIS.	Ease of use	Ease of use	Innovation design	Innovation
18. Jauk et al. (2021)	The consensus of the expert group on perceived usefulness was that the application offered a great support in early recognition of delirium risk patients and helped to reduce resources for screening.	Consensus of an expert group in validating usefulness	Empirical evidence on the AI added value	Innovation evidence-base	Innovation
18. Jauk et al. (2021)	Prior to implementation in the hospital information system (HIS), we had performed various training sessions for healthcare professionals and had promoted the application throughout all participating departments.	Training session for the end-users before implementation	Skills	Access to knowledge & information	Inner
18. Jauk et al. (2021)	Potential extra workload has been identified as a barrier of implementation, a result that might be essential for a successful uptake of ML-based applications in general.	Extra workloads are a barrier for AI adoption	Local workflow adaptation	Compatibility	Inner
18. Jauk et al. (2021)	Besides sharing their experience with the application, the expert group suggested improvements for visualization in the HIS and new functionalities for the algorithm.	Feedback from clinicians before implementation	Feedbacks	Reflecting and evaluating	Process
19. Morales et al. (2021)	The three regions we describe in this study belong to a group of a relatively higher economic status in Brazil, in which technology use is broader and thereby patients can have better accessibility to technological solutions.	Cultural aspects of patients influences technology acceptance	Patient acceptance	Local attitudes	Outer
19. Morales et al. (2021)	For the initiative presented here, a public and private collaborative effort was leveraged to implement a potential solution for better resource allocation amid the COVID-19 pandemic	Public-private collaborative effort	Public-private partnerships	Partnerships and connections	Outer
19. Morales et al. (2021)	Continuing efforts to allow affordability in the processes of implementation of new, innovative tools in public-private partnerships are necessary in order to guarantee a stable environment in which continuous quality improvement can be developed.	Stable implementation environment support public private partnership	Public-private partnerships	Partnerships and connections	Outer
19. Morales et al. (2021)	The lack of national guidelines for the adoption of digital solutions in healthcare could be one of the main factors for this disparity because the project prioritization was totally dependent on each city’s commitment.	Prioritization depends on the presence of national guidelines	Guidelines	Policies & laws	Outer
19. Morales et al. (2021)	The coordination between these stakeholders needs to ensure a well-designed implementation plan, as well as rigorous metrics for performance and safety evaluation over time, which can be challenging in a system without a unified medical record (10–12)	Lack of IT integration makes implementation more difficult	Integration with existing IT	IT infrastructure	Inner
20. Murphree et al. (2021)	One of the largest challenges faced on this project stemmed from differences between the retrospectively collected training dataset and the streaming data the model received in production. […] This concern can be mitigated with collection of training data from exactly the same source as eventual production data.	Non-local development reduces performance trust	Local data	Adapting	Process
20. Murphree et al. (2021)	it is critical to arrange buy-in from all potential project participants carefully ahead of time and plan a specific intervention and assessment.	Professional buy-in is a challenge for AI adoption	Professional buy-in	Engaging	Process
20. Murphree et al. (2021)	One of the key elements in the success of this project was bringing together the necessary people and technologies required to operationalize ML models in clinical practice. Our broader team depended on a tight integration of clinical, research, informatics, and IT teams overseen by capable project management.	Interdisciplinary implementation team	Interdisciplinary teams	Implementation team members	Roles
21. Yao et al. (2021)	complex pre-processing and manual interventions need to be reduced as much as possible to increase the usability of the model;	Manual interventions reduce usability	Ease of use	Innovation design	Innovation
22. Davis et al. (2022)	The ML tool used here encourages this process by seamlessly integrating into the workflow and allowing the radiologist to drive the level of interaction.	Human (radiologists) intermediation improves benefits of AI	Complementarity	Innovation design	Innovation
23. Henry et al. (2022)	However, despite recognizing these improvements, clinicians lacked an understanding of how specifically the ML-based system achieved higher reliability than the prior CDSS.	Algorithm complexity reduces process trust	Explainability	Innovation complexity	Innovation
23. Henry et al. (2022)	Clinicians also valued that they were able to ask questions about system design choices during educational sessions and customize the interface and alert sensitivity to their environment and patient population	Human-centered design	Ease of use	Innovation design	Innovation
23. Henry et al. (2022)	Several pointed to the potential for over-reliance on automated systems, which could ultimately degrade their clinical abilities:	Overreliance on AI can reduce clinical ability	Risks	Innovation design	Innovation
23. Henry et al. (2022)	Several also mentioned concerns that regulatory agencies might use these systems to standardize care even in scenarios where a clinician disagrees with the system, potentially leading to overtreatment and patient harm, especially in cases where the alerts occurred prior to clinical recognition	Risk of substitution and standardization from AI	Risks	Innovation design	Innovation
23. Henry et al. (2022)	The second theme identified from the interviews was that clinicians perceived the ML-based systems as playing a supporting role both in and beyond diagnosis. Regardless of their understanding of the ML behind the system, physicians were generally responsive to its alerts and integrated them into their diagnostic process. However, they saw themselves as maintaining ultimate responsibility for diag…	An appropriate human control improves process trust	Complementarity	Innovation design	Innovation
23. Henry et al. (2022)	In addition to relying on direct experience of the system, clinicians valued external studies of the system and recommendations by colleagues and experts that allowed them to develop trust peripherally.	External influence (colleagues and external studies) improves performance trust	Peer influence	External pressure	Outer
23. Henry et al. (2022)	The first theme identified was that, while clinicians appreciated that the ML-based system improved upon other clinical support systems, they generally did not differentiate the operations between ML-based and conventional CDSS. As far as comparing the ML-based system to prior CDSS they had used, most clinicians recognized its improved reliability and timely information.	Framing (expected benefits) improves purpose trust	Framing	Tailoring strategies	Process
24. Joshi et al. (2022)	Other themes focused on concerns about clinical relevance, difficulty explaining why models fire, confusion with understanding what an alert means, and distrust stemming from mismatched expectations	Algorithm understandability improvess professional buy-in	Explainability	Innovation complexity	Innovation
24. Joshi et al. (2022)	The second major barrier was generating clinician buy in. The most frequently cited concern for clinician buy in for both RB and ML models was avoiding alert fatigue, or over-alerting users.	Alert fatigue reduces professional buy-in	Ease of use	Innovation design	Innovation
24. Joshi et al. (2022)	Other themes focused on concerns about clinical relevance, difficulty explaining why models fire, confusion with understanding what an alert means, and distrust stemming from mismatched expectations	Clinical relevance improves professional buy-in	Perceived cons	Innovation relative advantage	Innovation
24. Joshi et al. (2022)	User education and support need to be prioritized with emphasis on how to interpret the output of a predictive model, building trust, and user expectation management.	Training and support improves professional buy-in	Skills	Access to knowledge & information	Inner
24. Joshi et al. (2022)	The majority also noted the importance of support from the executive leadership level.	Organizational support for AI	Organizational support	Mission alignment	Inner
24. Joshi et al. (2022)	To improve clinician buy in, implementers reported garnering support by showing outcomes data to clinicians, providing direct feedback to teams, offering support at the point of care to interpret alerts, emphasizing ongoing multimodal user education, using relatable metaphors to make tool outputs more intuitive for users, incorporating front line practitioners onto implementation teams, and manag…	Early involvement of end-users improves professional buy-in	Early involvement of end-users	Engaging	Process
24. Joshi et al. (2022)	Other themes focused on concerns about clinical relevance, difficulty explaining why models fire, confusion with understanding what an alert means, and distrust stemming from mismatched expectations	Framing expectations improves professional buy-in	Framing	Tailoring strategies	Process
24. Joshi et al. (2022)	Many specifically noted the importance of having strong informatics leadership.	Technical leadership	Implementation team	Implementation lead	Roles
24. Joshi et al. (2022)	All sites reported teams including executive leadership, clinicians, educators, quality improvement, risk management, Information Technology (IT), and informatics.	Interdisciplinary implementation team	Interdisciplinary teams	Implementation team members	Roles
25. Lebovitz et al. (2022)	The AI results and the radiologists’ opinions often diverged, and confusion and frustration often followed. Deeper analysis led us to relate their frustration to the lack of understanding why a given AI result was produced	Algorithm complexity reduces process trust	Explainability	Innovation complexity	Innovation
25. Lebovitz et al. (2022)	We illuminate a path where professionals deal with opacity of AI-in-use by enacting AI interrogation practices. These practices provided professionals a way of validating AI results, despite experiencing opacity, and resulted in an engaged mode of human-AI augmentation	Interrogation practices improves process trust	Explainability	Innovation complexity	Innovation
25. Lebovitz et al. (2022)	They viewed the AI results as distinct and complementary to their own capabilities and expressed strong positive opinions about the tool’s value in their work.	Complementarity improves purpose trust	Complementarity	Innovation design	Innovation
25. Lebovitz et al. (2022)	Not only is this challenging given intense organizational constraints (e.g., time, knowledge), but such investment does not align with widely held expectations that AI will make work faster and more efficient.	Risk of loss in efficiency from AI use	Perceived cons	Innovation relative advantage	Innovation
25. Lebovitz et al. (2022)	If new generation AI tools provide explanations or become more interpretable, this should impact experts’ ability to engage with AI, but not necessarily their motivation or willingness to do so. Such willingness is influenced by many factors such as professional norms, organizational and financial incentives, and societal expectations.	Willingness to use AI depends on organizational incentices and societal norms	Organizational incentives	Incentive system	Inner
26. Rushlow et al. (2022)	In general, computer literacy is an important predictor in the successful adoption of clinical decision support tools and AI-enabled tools may require even higher technical proficiency.	Computer literacy improves adoption	Skills	Access to knowledge & information	Inner
26. Rushlow et al. (2022)	To maximize AI’s benefits in health care, more collaboration is needed between specialty practices and primary care.	Interdisciplinary collaborative effort	Iterative involvement	Engaging	Process
26. Rushlow et al. (2022)	These results suggest tailoring intervention training based on provider age would be an unnecessary use of time and resources.	Tailoring the intervention on the end-user profile	Tailoring	Tailoring strategies	Process
27. Schwartz et al. (2022)	Clinicians’ ability to understand CONCERN was also confirmed to be an important factor influencing trust	Algorithm understandability improvess process trust	Explainability	Innovation complexity	Innovation
27. Schwartz et al. (2022)	Clinicians wanted global explanations, meaning information on how the CONCERN model calculates predictions generally:	Algorithm understandability improvess process trust	Explainability	Innovation complexity	Innovation
27. Schwartz et al. (2022)	Clinicians also wanted explanations for individual patient predictions provided at the point of care.	Algorithm understandability improvess process trust	Explainability	Innovation complexity	Innovation
27. Schwartz et al. (2022)	Clinicians described their own and their colleagues’ limited abilities to make accurate predictions when they are tired, when they have limitedexperience	Complementarity with clinician's limits improves purpose trust	Complementarity	Innovation design	Innovation
27. Schwartz et al. (2022)	When CONCERN’s predictions aligned with clinicians’ impressions of the patient, their trust in the system was positively affected	Concordance improves performance trust	Performance trust	Innovation relative advantage	Innovation
27. Schwartz et al. (2022)	Discordance between the CONCERN prediction and their impression of the patient did not diminish their trust as they viewed CONCERN as just 1 data point that they considered.	Disconrdance does not hinder performance trust	Performance trust	Innovation relative advantage	Innovation
27. Schwartz et al. (2022)	Clinicians described their trust as being influenced by their perceptions of the accuracy and correctness	Perceived accuracy improves performance trust	Performance trust	Innovation relative advantage	Innovation
27. Schwartz et al. (2022)	When referring to the accuracy of CONCERN, many clinicians described their impression of the quality of data used in the model, data that could improve the model, and the modeling methods to varying levels of granularity.	Clinician perspective of data quality	Data governance	IT infrastructure	Inner
27. Schwartz et al. (2022)	Clinicians expressed skepticism of the system’s ability to account for unique or complex patient characteristics:	Ability to adapt reccomendations on unique characteristics	Adaptability	Adapting	Process
27. Schwartz et al. (2022)	Some participants wanted to know that clinicians had been involved in the development of the system or that clinicians would have the opportunity to provide feedback on system performance after its implementation.	Early involvement of end-users in development improves process trust	Early involvement of end-users	Engaging	Process
28. Sibbald et al. (2022)	any participants wanted to understand more about how the system created a differential diagnosis before adopting it in their practice or advocating for it to be embedded within the triage system	Algorithm understandability improvess process trust	Explainability	Innovation complexity	Innovation
28. Sibbald et al. (2022)	Participants were concerned about the unintended and untested benefits of EDS. Some worried that it might introduce bias, whereas others wanted to see more evidence of its benefit.	Risk of bias of AI	Risks	Innovation design	Innovation
28. Sibbald et al. (2022)	Participants linked the value of the EDS to the types of diagnosis being suggested. Diagnoses that did not seem appropriate or were outside of the physician’s range of practice were suggested, which prompted clinicians to doubt the value of the EDS. […] The system’s utility was questioned when the ordering of the diagnoses did not align with participants’ clinical impression.	Disconrdance hinders performance trust	Performance trust	Innovation relative advantage	Innovation
28. Sibbald et al. (2022)	Participants acknowledged that EDS could add value but found it hard to imagine that they would make an error that the EDS could correct. […] Most participants did not see a personal benefit but endorsed the use of the EDS for less experienced colleagues.	Different users' perception on users that benefit from AI	User perceptions	Culture	Inner
28. Sibbald et al. (2022)	Participants wanted some control over this process to understand the data that were being fed to the EDS and, in some cases, wanted the system to only use the data that they personally collected or vetted	Control over data collection and input	Data governance	IT infrastructure	Inner
28. Sibbald et al. (2022)	Participants believed that EDS should be able to use information in the medical record to provide a differential diagnosis, but that the differential diagnosis output of the EDS should not be automatically incorporated into the medical record. Including the EDS output could prompt an over investigation of diagnostic suggestions even when they are not appropriate to the context.	Non-automatic incorporation of AI output in EHR	Integration with existing IT	IT infrastructure	Inner
28. Sibbald et al. (2022)	However, participants had substantial concerns around the output of EDS being a part of the medical record. Uniformly, clinicians opposed the EDS output being documented in the medical record, citing medicolegal implications.	Non-automatic incorporation of AI output in EHR	Integration with existing IT	IT infrastructure	Inner
29. Singer et al. (2022)	The iterative process of collaboratively engaging key stakeholders, which requires a back-and-forth process between developers, users, and outside experts as different sets of individuals become involved as the ML tools are modified	Iterative engagement of stakeholders	Iterative involvement	Engaging	Process
29. Singer et al. (2022)	The iterative process of collaboratively identifying potential solutions, which requires a back-and-forth process between developers and users, contingent on both the needs and perspectives of the users, and the accuracy of the machine learning (ML) model for any given output	Interative solution identification	Iterative involvement	Engaging	Process
29. Singer et al. (2022)	The iterative process of collaboratively implementing the tool, which requires a back-and-forth process between developers and users, in which users help decipher outputs and identify potential discrepancies in the data and developers integrate data sources from multiple groups to address these discrepancies	Iterative implementation and feedback loops	Feedbacks	Reflecting and evaluating	Process
29. Singer et al. (2022)	The iterative process of collaboratively refining the tool, which requires a back-and-forth process between developers and users, in which users use their intuition to provide feedback to the developers regarding the tool’s accuracy and possible areas for improvement and developers adjust the underlying ML models based on their investigation and users’ feedback	Iterative refinement and feedback loops	Feedbacks	Reflecting and evaluating	Process
30. Wijnhoven (2022)	For making recommendations acceptable for decision makers, they have to rely on transparent data analysis procedures	Algorithm understandability improvess process trust	Explainability	Innovation complexity	Innovation
30. Wijnhoven (2022)	For this, hospitals need sometimes extra budget and resources, which only can be acquired if the IA system meets a positive organizational cost–benefit calculation. Such cost–benefit calculation has to show items like time saved by professionals, increased hospitals incomes, or less costs of treatments	Cost-effectiveness of AI	Perceived benefits	Innovation relative advantage	Innovation
30. Wijnhoven (2022)	Physicians also hold professional expectations that make them hesitant to work with a CDSS	Professional expectations toward AI	Perceived cons	Innovation relative advantage	Innovation
30. Wijnhoven (2022)	For increasing its prediction reliability, the hospital develops cooperation with other hospitals to generate a larger dataset for analytics.	Hospital networks increase AI reliability throuth larger datasets	Inter-institutional partnerships	Partnerships and connections	Outer
30. Wijnhoven (2022)	Some interviewees say that the CDSS adoption is challenging because of several externalizations needed.	Several externalization are needed for AI development	Public-private partnerships	Partnerships and connections	Outer
30. Wijnhoven (2022)	Whereas the responsibility for medical decisions lies with the physician, there is a moral responsibility that lies with the developer.	Medico-legal responsibility and developer responsibility	Medicolegal	Policies & laws	Outer
30. Wijnhoven (2022)	Even when these data would be available and correct, a lot of data processing and analytics is needed which is not always compliant with CE quality norms	Data governance compliance with norms	Data governance	IT infrastructure	Inner
30. Wijnhoven (2022)	Such a data layer would automatically collect, integrate and prepare the data from different data sources, but there is a lack of data sharing protocols.	Lack of data sharing protocols	Data governance	IT infrastructure	Inner
30. Wijnhoven (2022)	The CDSS has to be viewed in the context of other data sources and systems and for this a well working policy, systems architecture, and standards have to be developed	System infrastructure needs to be developed	System infrastructure	IT infrastructure	Inner
30. Wijnhoven (2022)	Involving physicians within the development stage of the CDSS will be beneficial for trust and acceptancy of it.	Early involvement of end-users in development improves process trust	Early involvement of end-users	Engaging	Process
30. Wijnhoven (2022)	Project managers should be aware that the learning in IA implementations is not only human or technical single or double loop, but also triple loop, i.e., developing the interactions of AI learning and human learning with mutual influences	Iterative implementation and feedback loops	Feedbacks	Reflecting and evaluating	Process
30. Wijnhoven (2022)	IA implementation project managers should be able to develop a development team as well as acquire financial and other resources from organization internal and external stakeholders	Implementation team with adequate financial resources	Implementation team	Implementation lead	Roles
30. Wijnhoven (2022)	Including a regulatory expert in the R&D team might be beneficial to the CE1 approval process preparation of the CDSS project team	Regulatory expert in the implementation team	Interdisciplinary teams	Implementation team members	Roles
31. Zhai et al. (2022)	Compared with the paper documentation form where observation items (vital signs, skin, wounds, catheters) are presented on one page, the new system requires nurses to switch between different tabs searching for items, which is time-consuming and brings significant cognitive burden to the users.	Unintuitive interface design increases organizational burden	Ease of use	Innovation design	Innovation
31. Zhai et al. (2022)	ased on assessment such as symptoms, signs, laboratories and medical diagnosis, the system pushes relevant nursing problems and corresponding interventions for nurses to choose from, assisting them with decision making, especially under circumstances nurses are unfamiliar with, thus bridging the gap between nurses with various clinical experience.	AI as a gap filling between nurses and clinicians	Perceived benefits	Innovation relative advantage	Innovation
31. Zhai et al. (2022)	Nurses have adapted to the system by adjusting their workflow and incorporating the system into new work routines through regular use	Activities to maximize local workflow adaptation	Local workflow adaptation	Compatibility	Inner
31. Zhai et al. (2022)	The CDSS required nurses to perform care planning for each patient they care for; however, lack of standard of practice (SOP) hindered nurses from carrying out documentation in a consistent manner.	Lack of standard practice for end-users	Local workflow adaptation	Compatibility	Inner
31. Zhai et al. (2022)	Nurses experience significant distress as the distinct interaction mode of the CDSS forces them to shift their habitual workflow.	Change in professional habits	Professional habits	Culture	Inner
31. Zhai et al. (2022)	The lack of integration between the new system and other hospital information systems causes duplicate documentation and nurses appeal strongly for the interconnection across systems to achieve automatic linkage of data such as vital signs and risk scores.	Integration in existing IT improves perceived ease of use	Integration with existing IT	IT infrastructure	Inner
31. Zhai et al. (2022)	Management involvement played a key role in system promotion. During the pilot stage of the system implementation, the project champion set requirements for the number of cases covered by the CDSS in the pilot ward which is subject to regular supervision.	Organizational support for AI	Organizational support	Mission alignment	Inner
31. Zhai et al. (2022)	Since the introduction of the CDSS was decided by management with little involvement of bedside nurses, some nurses demonstrated strong resistance toward it at the initial stages.	Resistance due to non-involvement of end-users	Early involvement of end-users	Engaging	Process
31. Zhai et al. (2022)	Misalignment between technical staff’s understanding of and requests made by nurses led to the system failing to meet users’ expectations.	Different users' perception between technical staff and end-users	Feedbacks	Reflecting and evaluating	Process
31. Zhai et al. (2022)	nurses also lack intuitive understanding of complex technical processes involved in system refinement and tend to underestimate the efforts associated with system refinement.	Different users' perception between technical staff and end-users	Feedbacks	Reflecting and evaluating	Process
31. Zhai et al. (2022)	While the system is constantly improving to meet user needs, users are also constantly adapting to the system. In a word, system adoption is a process of mutual adjustment between the user and system developer that took place over time.	Iterative adaptation	Feedbacks	Reflecting and evaluating	Process
31. Zhai et al. (2022)	Nurses participating in system refinement regularly communicated with technical staff about areas for improvement based on user feedback and clinical needs.	Incorporation of feedback from end-users	Feedbacks	Reflecting and evaluating	Process
31. Zhai et al. (2022)	To ensure the integration of the CDSS with nursing workflow, scenario simulation sessions were arranged by the nursing manager of each block among pilot wards where nurses were invited to demonstrate the use of CDSS to complete various documentation tasks to identify areas for improvement regarding system operation before reporting to the nurse champion.	Scenario simulation to improve workflow integration	Tailoring	Tailoring strategies	Process
31. Zhai et al. (2022)	ctions supporting a positive culture for change and engagement was also noted during system implementation. After introduction of the Nu-CDSS, the nurse champion took on the role of “seller”, introducing the advantages of the system to nurses and encouraging them to embrace the new HIT.	Champions sponsored implementation climate	Implementation lead	Implementation lead	Roles
31. Zhai et al. (2022)	To prevent system operation problems from having a major impact on clinical work, there are technical staff on duty during working hours (7:30–17:30) to handle urgent system-related issues through chat groups, telephone calls or on-site checks when necessary.	Continuos technical support	Interdisciplinary teams	Implementation team members	Roles
32. Pou-Prom et al. (2022)	A silent testing period and phased launch was crucial for identifying unanticipated issues with models and data pipelines and resulted in numerous updates before launch.	Testing to identifying issues	Testing period	Innovation trialability	Innovation
32. Pou-Prom et al. (2022)	The clinical team was involved in development and deployment with regular meetings with all stakeholders and with extensive training on how to use the system.	Training session for the end-users	Skills	Access to knowledge & information	Inner
32. Pou-Prom et al. (2022)	Third, it was important to create robust downtime protocols, with a careful plan to prevent disruptions in clinical workflow or patient harm.	Protocols for local workflos adaptation	Local workflow adaptation	Compatibility	Inner
32. Pou-Prom et al. (2022)	CHARTwatch was developed and deployed by a team from various fields of expertise with strong end-user engagement including advice from patients and caregivers, as previously described in detail	Early involvement of end-users in development and deployment	Early involvement of end-users	Engaging	Process
32. Pou-Prom et al. (2022)	Our engagement included identifying key champions to participate in committees and lead the initiative and a comprehensive training program for all clinicians.	Champions to lead the initiative	Implementation lead	Implementation lead	Roles
32. Pou-Prom et al. (2022)	Regular implementation committee meetings, initially held weekly and then scaled back over time to monthly, allowed the team to refine the intervention in response to feedback from clinicians.	Governance committee to oversee AI implementation	Implementation team	Implementation lead	Roles
33. Hinson et al. (2022)	A system to generate patient-level risk estimates and deliver EHRembedded CDS to emergency clinicians in real-time was developed with software engineers and end-users under a human-centered design framework.	Human-centered design	Ease of use	Innovation design	Innovation
33. Hinson et al. (2022)	Before CDS was made viewable, all ED clinicians at each site received live training on the purpose and function of the system by an ED clinician study team member. […] Training sessions included detailed explanations of ML model function (outcomes, predictors and algorithmic processing), model performance, and emphasis of the continued importance of clinician judgement in individual patient asses…	Training sessions for the end-users	Skills	Access to knowledge & information	Inner
33. Hinson et al. (2022)	A system to generate patient-level risk estimates and deliver EHRembedded CDS to emergency clinicians in real-time was developed with software engineers and end-users under a human-centered design framework.	Interdisciplinary implementation team	Interdisciplinary teams	Implementation team members	Roles
34. Berge et al. (2023)	It is imperative for healthcare that such systems like physicians should not only support clinical decisions; they should like human beings also be able to explain their decision making for trust building among its clinical users	Algorithm understandability improvess process trust	Explainability	Innovation complexity	Innovation
34. Berge et al. (2023)	While on one side the results indicated that most of the respondents did not perceive that the system tried to replace them as clinicians, on the other side most of them also responded that the system helped them to make correct decisions.	Complementarity improves purpose trust	Complementarity	Innovation design	Innovation
34. Berge et al. (2023)	Most of the respondents demonstrated a high degree of system acceptance and expressed a positive attitude towards the system in general and intention to use the system in the future.	System acceptance and acceptability	Perceived benefits	Innovation relative advantage	Innovation
34. Berge et al. (2023)	In the intensive care unit, doctors, and especially nurses, found it challenging to use the system due to lack of workstations with the system installed. One of the offices in the unit where the system was available was regularly occupied by doctors, making it difficult for nurses or other doctors to get space and time to use the system	Missed local workflow adaptation as main challenge	Local workflow adaptation	Compatibility	Inner
34. Berge et al. (2023)	Furthermore, in designing the user interface, emphasis was put on user feedback concerning ease of use and simplicity	Incorporation of feedback from end-users	Feedbacks	Reflecting and evaluating	Process
